# Supplementary material for: Decoding the Architecture of the Varicella-Zoster Virus Transcriptome
Source: mBio. 2020 Oct 6;11(5):e01568-20. doi: 10.1128/mBio.01568-20 (PMC7542360; doi:10.1128/mBio.01568-20)
Supplement: TABLE S1 [file mBio.01568-20-st001.xlsx]

## Sheet: Supplementary Table 1
	TSS analysis										CPAS analysis
	Position	Strand	dRNA-Seq			CAGE-Seq		note	Annotation status		Position	Strand	dRNA-Seq		ContextMap2 (RNA-Seq)			note	Annotation status
			position*	Value	Difference	position*	Value						position	Value	position	Value	Difference
	161	+	171	105940	-10	161	214587		RNA 00-2		1072	+	1072	207846	1073	11	1		RNA 00-1 / 00-2 / 00-3
	435	+	438	14788.5	-3	435	5816.4		RNA 00-1		1884	+	1884	41407.9	1883	9	-1		RNA 02-1
	989	-	973	15079.5	-16	989	10924.5		RNA 01-1		9413	+	9413	81471.3	9412	9	-1		RNA 07-1
	1158	+	1170	15057.4	-12	1158	10986.5		RNA 02-1		11982	+	11982	2.55519e+06	11981	152	-1		RNA 09-1 / 09-2 / 09A-1 / 09A-2
	2371	-	2354	9666.3	-17	2371	2612.4		RNA 03-2		13435	+	13435	169396	13434	24	-1		RNA 10-1
	2483	-	2471	260217	-12	2483	30891.1		RNA 03-3		16144	+	16144	206770	16143	75	-1		RNA 11-1
	4181	-	4171	347214	-10	4181	220600		RNA 04-1		16734	+	16734	18284	n.d.	n.d.		dRNA-Seq only	not incorporated
	5516	-	5506	11212.9	-10	5516	26308.5		RNA 05-2		19404	+	19404	294426	19410	20	6		RNA 12-1 / 12-2 / 12-3 / 13-1
	5688	-	5675	23585.8	-13	5688	70323		RNA 05-1		25534	+	25534	103520	25533	24	-1		RNA 17-1
	8483	+	n.d.	n.d.		8483	12909.3	CAGE-only	RNA 07-1		33898	+	n.d.	n.d.	33898	5		ContextMap2 only	not incorporated
	8642	-	8628	5799.8	-14	8642	12578.1		RNA 06-1		33926	+	33926	124224	33925	110	-1		RNA 21-1
	9610	+	9621	5377.6	-11	9610	1052.2		RNA 09-2 / 09A-2		34387	+	34387	6722.1	n.d.	n.d.		dRNA-Seq only	not incorporated
	10452	+	10464	413541	-12	10452	876739		RNA 09A-1		35796	+	n.d.	n.d.	35796	4		ContextMap2 only	not incorporated
	10746	-	10734	100916	-12	10746	39942.1		RNA 08-1		42401	+	42401	50549.9	42402	9	1		RNA 22-1
	10952	+	10961	1.39657e+06	-9	10952	2.06988e+06		RNA 09-1		45897	+	45897	9142	n.d.	n.d.		dRNA-Seq only	RNA 26-2
	12097	+	12109	114813	-12	12097	77765.7		RNA 10-1		47258	+	47258	147348	47257	17	-1		RNA 26-1 / 27-1
	13448	+	13453	6184.3	-5	13448	3872.3		RNA 11-1		54533	+	54533	168051	54536	18	3		RNA 29-1 / 29-2
	16147	+	n.d.	n.d.		16147	91390.7	CAGE-only	RNA 12-1 / 12-2 / 12-3		59665	+	59665	107553	59664	98	-1		RNA 30-1 / 31-1
	18387	+	18398	93033.3	-11	18387	41654.9		RNA 13-1		60222	+	60222	236348	60232	10	10		RNA 30-2 / 31-2 / 31-3 / 32-1
	20393	+	n.d.	n.d.		20393	28815	CAGE-only	RNA 13.5-1		60526	+	60526	11024.2	60525	14	-1		not incorporated
	21149	-	21141	6573.1	-8	21149	95734.3		RNA 14-1 / 14-2		65884	+	65884	248985	65883	23	-1		RNA 36-1
	22545	-	22532	77717.2	-13	22545	12455		RNA 15-1 / 15-2 / 15-3		68578	+	68578	151381	68603	7	25		RNA 37-1
	23862	-	23847	54904.7	-15	23862	9763.4		RNA 16-1 / 16-2 / 16-3		71394	+	71394	19897.3	71395	2	1		RNA 39-1
	24020	+	n.d.	n.d.		24020	8123.7	CAGE-only	RNA 17-1		76834	+	76834	687263	76833	39	-1		RNA 39-2 / 40-1 / 40-2 / 41-1
	26594	-	26582	138035	-12	26594	86182		RNA 18-1		78577	+	78577	73673.7	78576	10	-1		RNA 43-2
	28905	-	28895	63024.4	-10	28905	13906.3		RNA 19-1 / 19-2 / 19-3		80209	+	80209	12906.3	n.d.	n.d.		dRNA-Seq only	RNA 43-1
	29815	-	29798	12372.9	-17	29815	5154.4		RNA 20-2 / 20-3		81530	+	81530	258396	81532	21	2		RNA 44-1
	30548	-	30535	364614	-13	30548	407073		RNA 20-1 / 20-2 / 20-3		86513	+	86513	559813	86518	36	5		RNA 47-1 / 48-1 / 48-2 / 48-3 / 49-1
	30682	+	30694	48129.9	-12	30682	26480.9		RNA 21-1		92852	+	92852	48129.9	92862	16	10		RNA 51-1 / 52-1
	33969	+	n.d.	n.d.		33969	10821	CAGE-only	RNA 22-1		97681	+	97681	13713	n.d.	n.d.		dRNA-Seq only	RNA 55-2
	43187	-	43174	445037	-13	43187	485321		RNA 23-1		98656	+	98656	31190.3	98658	3	2		RNA 55-1
	44035	-	44024	266017	-11	44035	153673		RNA 24-1 / 24-2		99375	+	99375	6990.9	n.d.	n.d.		dRNA-Seq only	RNA 56-1
	44754	-	44745	59931.2	-9	44754	24135.9		RNA 25-1		111451	+	111451	263505	111450	14	-1		RNA lytVLT63-1 / lytVLT63-2 / lytVLT63-3 / VLT63-1 / VLT63-2 / 63a-1 / 63a-2 / 63a-3
	46085	+	n.d.	n.d.		46085	60017.4	CAGE-only	RNA 27-1		112148	+	112148	350891	n.d.	n.d.		dRNA-Seq only	RNA 64a-1
	50679	-	50664	30545.6	-15	50679	8382.5		RNA 28-1 / 28-2 / 28-3		114238	+	114238	69909.4	114242	5	4		RNA 66-1
	50790	+	50801	27426	-11	50790	63243.4		RNA 29-1		115605	+	115605	378048	115606	57	1		RNA 67-1
	52109	+	52122	11024.2	-13	52109	30353.2		RNA 29-2		117732	+	117732	787556	117736	4	4		RNA 68-1
	56614	+	56624	4839.9	-10	56614	4507.8		RNA 30-1 / 30-2		124264	+	124264	34148	n.d.	n.d.		dRNA-Seq only	RNA 62b-3
	56670	+	56684	77975.9	-14	56670	125883		RNA 31-1 / 31-2 / 31-3		124779	+	124779	141163	n.d.	n.d.		dRNA-Seq only	RNA 62b-1 / 62b-2
	59729	+	59742	75555.9	-13	59729	40303.6		RNA 32-1		570	-	570	22425.9	571	2	1		RNA 01-1
	61328	-	61317	307002	-11	61328	294582		RNA 33-2		1871	-	1871	364614	1868	4	-3		RNA 03-1 / 03-2
	62189	-	62179	109423	-10	62189	204381		RNA 33-1		2578	-	2578	672389	2577	16	-1		RNA 04-1 / 05-1 / 05-2 / 06-1
	62279	-	62267	8119.7	-12	62279	19324.5		RNA 33-3		9410	-	9410	189846	9409	4	-1		RNA 08-1
	63935	-	63925	27065.7	-10	63935	334771		RNA 34-1 / 34-2		21225	-	21225	151954	21224	15	-1		RNA 15-1
	64395	+	64406	143583	-11	64395	27837.6		RNA 36-1		21789	-	21789	40211.9	n.d.	n.d.		dRNA-Seq only	RNA 15-3
	64802	-	64782	3866.5	-20	64802	5796.5		RNA 35-1		21892	-	21892	54904.7	21891	11	-1		RNA 15-2
	65988	+	n.d.	n.d.		65988	94392.4	CAGE-only	RNA 37-1		25534	-	25534	268724	25533	12	-1		RNA 18-1 / 19-1
	70350	-	70346	76557.2	-4	70350	81634.5		RNA 38-1		25824	-	25824	15852.8	n.d.	n.d.		dRNA-Seq only	not incorporated
	70563	+	n.d.	n.d.		70563	6051.4	CAGE-only	RNA 39-1 / 39-2		27480	-	27480	37118.7	27479	7	-1		RNA 19-2
	71477	+	71491	37374.6	-14	71477	129798		RNA 40-1		28311	-	28311	27839	n.d.	n.d.		dRNA-Seq only	RNA 19-3 / 20-3
	75791	+	75799	290931	-8	75791	166507		RNA 41-1		28995	-	28995	554847	28989	26	-6		RNA 20-1 / 20-2
	77736	+	77750	50281	-14	77736	19703.1		RNA 43-1 / 43-2		37828	-	n.d.	n.d.	37828	3		ContextMap2 only	not incorporated
	80318	+	80330	148154	-12	80318	113919		RNA 44-1		42409	-	42409	524688	42408	15	-1		RNA 23-1
	82598	-	82586	11986.2	-12	82598	42747.9		RNA 42-1 / 42-2		42422	-	n.d.	n.d.	42422	4		ContextMap2 only	not incorporated
	82706	+	82717	74749.3	-11	82706	179513		RNA 46-1		43123	-	43123	324015	43122	9	-1		RNA 24-1 / 24-2 / 25-1
	82928	+	82937	3495.5	-9	82928	3060.4		RNA 47-1		43194	-	n.d.	n.d.	43194	6		ContextMap2 only	not incorporated
	84525	+	84536	24199.4	-11	84525	23062.7		RNA 48-1 / 48-2 / 48-3		46943	-	46943	35958.7	46942	6	-1		RNA 28-1
	85852	+	85860	106477	-8	85852	71260.3		RNA 49-1		47932	-	47932	8893	n.d.	n.d.		dRNA-Seq only	RNA 28-2
	87186	-	87176	36345.4	-10	87186	140760		RNA 50-6		48195	-	48195	13919.5	n.d.	n.d.		dRNA-Seq only	RNA 28-3
	87923	-	87910	219232	-13	87923	302349		RNA 50-7		60301	-	60301	870742	60289	73	-12		RNA 33-1 / 33-2 / 33-3 / 34-1 / 35-1
	88348	-	88336	156594	-12	88348	738299		RNA 50-1 / 50-2 / 50-3 / 50-4 / 50-5		63061	-	63061	14692.8	63055	2	-6		RNA 34-2
	90458	+	n.d.	n.d.		90458	2264.6	CAGE-only	RNA 52-1		68631	-	68631	271044	68630	18	-1		RNA 38-1
	93901	-	93880	51424.8	-21	93901	6667.3		RNA 53-1		76828	-	76828	58384.6	76827	3	-1		RNA 42-1 / 42-2
	94949	-	94940	5799.8	-9	94949	17380.6		RNA 54-2		77749	-	77749	7346.4	n.d.	n.d.		dRNA-Seq only	not incorporated
	95885	+	95891	19897.3	-6	95885	1500.8		RNA 55-1 / 55-2		78631	-	78631	15852.8	n.d.	n.d.		dRNA-Seq only	not incorporated
	96224	-	96212	6573.1	-12	96224	29589.3		RNA 54-1		86523	-	86523	786838	86522	68	-1		RNA 50-1 / 50-2 / 50-3 / 50-4 / 50-5 / 50-6 / 50-7
	98681	+	n.d.	n.d.		98681	4166	CAGE-only	RNA 56-1		92839	-	92839	197193	92832	51	-7		RNA 53-1 / 54-1
	99835	-	99818	179407	-17	99835	644649		RNA 57-1		99377	-	99377	982871	99369	105	-8		RNA 57-1 / 58-1 / 59-1 / 60-1 / 60-2
	100277	-	100264	58771.2	-13	100277	166954		RNA 58-1 / 58-2		99862	-	99862	127209	99861	5	-1		RNA 58-2 / 59-2 / 60-3 / 60-4
	101281	-	101269	239338	-12	101281	150770		RNA 59-1 / 59-2		102983	-	102983	799598	102982	57	-1		RNA 61-1 / 61-2
	101413	+	101425	8066.5	-12	101413	7830		RNA lytVLT / lytVLT63-1 / lytVLT63-2		105118	-	105118	192166	105115	28	-3		RNA 62a-1 / 62a-2
	101710	-	101696	121409	-14	101710	154939		RNA 60-1 / 60-3		105633	-	105633	59931.2	105155	7			RNA 63a-3
	101842	-	101831	5413.1	-11	101842	5198.4		RNA 60-2 / 60-4		112161	-	112161	51424.8	112158	6	-3		RNA 65-1 / 65-2
	104332	-	104312	35185.4	-20	104332	61905.3		RNA 61-2		117749	-	117749	489116	117737	326	-12		RNA 63b-1 / 63b-2
	104550	-	104540	516955	-10	104550	132774		RNA 61-1		118446	-	118446	300429	118445	7	-1		RNA 64b-1
	104687	+	104699	29845.9	-12	104687	9459		RNA lytVLT63-3
	107073	-	107061	7346.4	-12	107073	59222.6		RNA 62a-2
	108839	+	n.d.	n.d.	n.d.	108839	15756.1	CAGE-only	RNA 63a-3
	109204	-	109193	93183.3	-11	109204	462742		RNA 62a-1 / 62a-3
	109591	+	n.d.	n.d.	n.d.	109591	27907	CAGE-only	RNA 63a-2
	110495	+	n.d.	n.d.	n.d.	110495	57352.2	CAGE-only	RNA 63a-1
	111450	+	111463	47054.4	-13	111450	86995		RNA 64a-1
	112679	-	112671	23199.2	-8	112679	45852.9		RNA 65-1
	112793	-	112785	4639.8	-8	112793	6465		RNA 65-2
	112970	+	112981	89000	-11	112970	105069		RNA 66-1
	114407	+	114419	228550	-12	114407	421078		RNA 67-1
	115738	+	115748	461133	-10	115738	1.44248e+06		RNA 68-1
	118447	-	118436	81583.7	-11	118447	140039		RNA 63b-1
	119402	-	119388	70757.5	-14	119402	95197.7		RNA 63b-2
	120693	+	120704	62111.8	-11	120693	280576		RNA 62b-1 / 62b-3
	121058	-	121048	4639.8	-10	121058	26343.6		RNA 64b-1
	122824	+	122837	4839.9	-13	122824	36677		RNA 62b-2
	124782	+	n.d.	n.d.	n.d.	124782	15708	CAGE-only	RNA 00-3
		+	12	9948.6		n/a	n/a		dRNA-Seq splice artefact
		+	713	18015.1		n/a	n/a		dRNA-Seq splice artefact
		+	8503	44903.3		n/a	n/a		dRNA-Seq splice artefact
		+	8805	2957.7		n/a	n/a		dRNA-Seq splice artefact
		+	14890	3495.5		n/a	n/a		dRNA-Seq splice artefact
		+	16166	65069.5		n/a	n/a		dRNA-Seq splice artefact
		+	24035	39256.8		n/a	n/a		dRNA-Seq splice artefact
		+	24083	18015.1		n/a	n/a		dRNA-Seq splice artefact
		+	32839	16939.6		n/a	n/a		dRNA-Seq splice artefact
		+	41444	8335.4		n/a	n/a		dRNA-Seq splice artefact
		+	44173	9410.9		n/a	n/a		dRNA-Seq splice artefact
		+	46103	84160.1		n/a	n/a		dRNA-Seq splice artefact
		+	53647	5377.6		n/a	n/a		dRNA-Seq splice artefact
		+	70583	13175.2		n/a	n/a		dRNA-Seq splice artefact
		+	73746	6453.2		n/a	n/a		dRNA-Seq splice artefact
		+	76850	3495.5		n/a	n/a		dRNA-Seq splice artefact
		+	78153	5915.4		n/a	n/a		dRNA-Seq splice artefact
		+	84838	4839.9		n/a	n/a		dRNA-Seq splice artefact
		+	90476	4571		n/a	n/a		dRNA-Seq splice artefact
		+	108447	3226.6		n/a	n/a		dRNA-Seq splice artefact
		+	110439	124761		n/a	n/a		dRNA-Seq splice artefact
		+	115997	8873.1		n/a	n/a		dRNA-Seq splice artefact
		-	2561	5413.1		n/a	n/a		dRNA-Seq splice artefact
		-	4951	3479.9		n/a	n/a		dRNA-Seq splice artefact
		-	22217	3866.5		n/a	n/a		dRNA-Seq splice artefact
		-	44652	4253.2		n/a	n/a		dRNA-Seq splice artefact
		-	60669	5799.8		n/a	n/a		dRNA-Seq splice artefact
		-	61920	5413.1		n/a	n/a		dRNA-Seq splice artefact
		-	69229	3866.5		n/a	n/a		dRNA-Seq splice artefact
		-	69294	4253.2		n/a	n/a		dRNA-Seq splice artefact
		-	78038	7733.1		n/a	n/a		dRNA-Seq splice artefact
		-	86855	6573.1		n/a	n/a		dRNA-Seq splice artefact
		-	94099	8506.4		n/a	n/a		dRNA-Seq splice artefact
		-	100876	6186.4		n/a	n/a		dRNA-Seq splice artefact
		-	103291	10826.3		n/a	n/a		dRNA-Seq splice artefact
		-	104732	4253.2		n/a	n/a		dRNA-Seq splice artefact
		-	118048	5026.5		n/a	n/a		dRNA-Seq splice artefact
		-	119458	168581		n/a	n/a		dRNA-Seq splice artefact
		+	13540	28501.5	-11	13529	92175.8		not incorporated (transcript structures could not be inferred)
		+	92039	7797.6	-10	92029	5058		not incorporated (transcript structures could not be inferred)
		+	122093	5377.6	-11	122082	18250.4		not incorporated (transcript structures could not be inferred)
		-	106879	4253.2	-11	106890	6649.7		not incorporated (transcript structures could not be inferred)
		-	119089	7733.1	-12	119101	17292.7		not incorporated (transcript structures could not be inferred)
		-	119545	23585.8	-11	119556	5242.3		not incorporated (transcript structures could not be inferred)
		+	600	5108.8	-9	591	4796.3		not incorporated (transcript structures could not be inferred)
		+	12592	3764.4	-11	12581	4107.3		not incorporated (transcript structures could not be inferred)
		+	16955	3495.5	-11	16944	8503		not incorporated (transcript structures could not be inferred)
		+	18049	6990.9	-11	18038	1410		not incorporated (transcript structures could not be inferred)
		+	51135	4839.9	-11	51124	12108.2		not incorporated (transcript structures could not be inferred)
		+	51196	3226.6	-12	51184	7958.2		not incorporated (transcript structures could not be inferred)
		+	n.d.	n.d.		275	1922.8	CAGE-only	not incorporated (transcript structures could not be inferred)
		+	n.d.	n.d.		666	4865.7	CAGE-only	not incorporated (transcript structures could not be inferred)
		+	n.d.	n.d.		1241	8705.9	CAGE-only	not incorporated (transcript structures could not be inferred)
		+	n.d.	n.d.		1456	3471.7	CAGE-only	not incorporated (transcript structures could not be inferred)
		+	n.d.	n.d.		1671	4662.7	CAGE-only	not incorporated (transcript structures could not be inferred)
		+	n.d.	n.d.		2033	1207.1	CAGE-only	not incorporated (transcript structures could not be inferred)
		+	n.d.	n.d.		8353	956	CAGE-only	not incorporated (transcript structures could not be inferred)
		+	n.d.	n.d.		8599	1757.2	CAGE-only	not incorporated (transcript structures could not be inferred)
		+	n.d.	n.d.		8778	3429	CAGE-only	not incorporated (transcript structures could not be inferred)
		+	n.d.	n.d.		8981	3039.1	CAGE-only	not incorporated (transcript structures could not be inferred)
		+	n.d.	n.d.		9678	1543.6	CAGE-only	not incorporated (transcript structures could not be inferred)
		+	n.d.	n.d.		9750	859.9	CAGE-only	not incorporated (transcript structures could not be inferred)
		+	n.d.	n.d.		10374	1725.2	CAGE-only	not incorporated (transcript structures could not be inferred)
		+	n.d.	n.d.		10799	5688.2	CAGE-only	not incorporated (transcript structures could not be inferred)
		+	n.d.	n.d.		11169	10308.2	CAGE-only	not incorporated (transcript structures could not be inferred)
		+	n.d.	n.d.		11242	10260.2	CAGE-only	not incorporated (transcript structures could not be inferred)
		+	n.d.	n.d.		11569	8182.5	CAGE-only	not incorporated (transcript structures could not be inferred)
		+	n.d.	n.d.		12161	2077.7	CAGE-only	not incorporated (transcript structures could not be inferred)
		+	n.d.	n.d.		12892	3226	CAGE-only	not incorporated (transcript structures could not be inferred)
		+	n.d.	n.d.		13083	1500.8	CAGE-only	not incorporated (transcript structures could not be inferred)
		+	n.d.	n.d.		13217	972.1	CAGE-only	not incorporated (transcript structures could not be inferred)
		+	n.d.	n.d.		14287	1783.9	CAGE-only	not incorporated (transcript structures could not be inferred)
		+	n.d.	n.d.		14777	1570.3	CAGE-only	not incorporated (transcript structures could not be inferred)
		+	n.d.	n.d.		15444	1148.3	CAGE-only	not incorporated (transcript structures could not be inferred)
		+	n.d.	n.d.		15557	1447.4	CAGE-only	not incorporated (transcript structures could not be inferred)
		+	n.d.	n.d.		15622	11878.5	CAGE-only	not incorporated (transcript structures could not be inferred)
		+	n.d.	n.d.		16381	908	CAGE-only	not incorporated (transcript structures could not be inferred)
		+	n.d.	n.d.		17115	2526.3	CAGE-only	not incorporated (transcript structures could not be inferred)
		+	n.d.	n.d.		17377	1970.8	CAGE-only	not incorporated (transcript structures could not be inferred)
		+	n.d.	n.d.		18292	1078.9	CAGE-only	not incorporated (transcript structures could not be inferred)
		+	n.d.	n.d.		18791	982.8	CAGE-only	not incorporated (transcript structures could not be inferred)
		+	n.d.	n.d.		19897	1938.8	CAGE-only	not incorporated (transcript structures could not be inferred)
		+	n.d.	n.d.		20525	5042	CAGE-only	not incorporated (transcript structures could not be inferred)
		+	n.d.	n.d.		20688	3941.7	CAGE-only	not incorporated (transcript structures could not be inferred)
		+	n.d.	n.d.		24154	4764.2	CAGE-only	not incorporated (transcript structures could not be inferred)
		+	n.d.	n.d.		24224	865.3	CAGE-only	not incorporated (transcript structures could not be inferred)
		+	n.d.	n.d.		24327	913.3	CAGE-only	not incorporated (transcript structures could not be inferred)
		+	n.d.	n.d.		29366	1356.6	CAGE-only	not incorporated (transcript structures could not be inferred)
		+	n.d.	n.d.		31835	2782.7	CAGE-only	not incorporated (transcript structures could not be inferred)
		+	n.d.	n.d.		32824	10377.7	CAGE-only	not incorporated (transcript structures could not be inferred)
		+	n.d.	n.d.		33557	2312.7	CAGE-only	not incorporated (transcript structures could not be inferred)
		+	n.d.	n.d.		33908	6409.3	CAGE-only	not incorporated (transcript structures could not be inferred)
		+	n.d.	n.d.		34108	3706.7	CAGE-only	not incorporated (transcript structures could not be inferred)
		+	n.d.	n.d.		34388	929.3	CAGE-only	not incorporated (transcript structures could not be inferred)
		+	n.d.	n.d.		34809	972.1	CAGE-only	not incorporated (transcript structures could not be inferred)
		+	n.d.	n.d.		35603	1864	CAGE-only	not incorporated (transcript structures could not be inferred)
		+	n.d.	n.d.		38208	2227.2	CAGE-only	not incorporated (transcript structures could not be inferred)
		+	n.d.	n.d.		38409	1655.7	CAGE-only	not incorporated (transcript structures could not be inferred)
		+	n.d.	n.d.		38850	10837	CAGE-only	not incorporated (transcript structures could not be inferred)
		+	n.d.	n.d.		39461	1447.4	CAGE-only	not incorporated (transcript structures could not be inferred)
		+	n.d.	n.d.		39928	2318	CAGE-only	not incorporated (transcript structures could not be inferred)
		+	n.d.	n.d.		40364	2248.6	CAGE-only	not incorporated (transcript structures could not be inferred)
		+	n.d.	n.d.		41229	1143	CAGE-only	not incorporated (transcript structures could not be inferred)
		+	n.d.	n.d.		41425	7723.2	CAGE-only	not incorporated (transcript structures could not be inferred)
		+	n.d.	n.d.		41640	7060.9	CAGE-only	not incorporated (transcript structures could not be inferred)
		+	n.d.	n.d.		42005	4422.4	CAGE-only	not incorporated (transcript structures could not be inferred)
		+	n.d.	n.d.		42072	1591.6	CAGE-only	not incorporated (transcript structures could not be inferred)
		+	n.d.	n.d.		43272	785.1	CAGE-only	not incorporated (transcript structures could not be inferred)
		+	n.d.	n.d.		44719	1046.8	CAGE-only	not incorporated (transcript structures could not be inferred)
		+	n.d.	n.d.		44811	726.4	CAGE-only	not incorporated (transcript structures could not be inferred)
		+	n.d.	n.d.		44938	865.3	CAGE-only	not incorporated (transcript structures could not be inferred)
		+	n.d.	n.d.		46177	3092.5	CAGE-only	not incorporated (transcript structures could not be inferred)
		+	n.d.	n.d.		46297	977.4	CAGE-only	not incorporated (transcript structures could not be inferred)
		+	n.d.	n.d.		46377	2360.7	CAGE-only	not incorporated (transcript structures could not be inferred)
		+	n.d.	n.d.		46482	1559.6	CAGE-only	not incorporated (transcript structures could not be inferred)
		+	n.d.	n.d.		46672	4513.2	CAGE-only	not incorporated (transcript structures could not be inferred)
		+	46966	4571	-12	46954	6062.1		not incorporated (transcript structures could not be inferred)
		+	n.d.	n.d.		49685	769.1	CAGE-only	not incorporated (transcript structures could not be inferred)
		+	n.d.	n.d.		49815	1468.8	CAGE-only	not incorporated (transcript structures could not be inferred)
		+	n.d.	n.d.		50223	875.9	CAGE-only	not incorporated (transcript structures could not be inferred)
		+	n.d.	n.d.		51493	843.9	CAGE-only	not incorporated (transcript structures could not be inferred)
		+	n.d.	n.d.		51570	2510.3	CAGE-only	not incorporated (transcript structures could not be inferred)
		+	n.d.	n.d.		52336	4790.9	CAGE-only	not incorporated (transcript structures could not be inferred)
		+	n.d.	n.d.		52545	2649.2	CAGE-only	not incorporated (transcript structures could not be inferred)
		+	n.d.	n.d.		53065	1479.5	CAGE-only	not incorporated (transcript structures could not be inferred)
		+	n.d.	n.d.		53631	6873.9	CAGE-only	not incorporated (transcript structures could not be inferred)
		+	n.d.	n.d.		53848	1367.3	CAGE-only	not incorporated (transcript structures could not be inferred)
		+	n.d.	n.d.		53986	1292.5	CAGE-only	not incorporated (transcript structures could not be inferred)
		+	n.d.	n.d.		54057	3589.2	CAGE-only	not incorporated (transcript structures could not be inferred)
		+	n.d.	n.d.		54175	897.3	CAGE-only	not incorporated (transcript structures could not be inferred)
		+	54268	3495.5	4	54272	1693.1		not incorporated (transcript structures could not be inferred)
		+	n.d.	n.d.		54567	2611.8	CAGE-only	not incorporated (transcript structures could not be inferred)
		+	n.d.	n.d.		54620	3274.1	CAGE-only	not incorporated (transcript structures could not be inferred)
		+	n.d.	n.d.		55222	1180.4	CAGE-only	not incorporated (transcript structures could not be inferred)
		+	n.d.	n.d.		55418	3450.3	CAGE-only	not incorporated (transcript structures could not be inferred)
		+	n.d.	n.d.		55871	1356.6	CAGE-only	not incorporated (transcript structures could not be inferred)
		+	n.d.	n.d.		55964	966.7	CAGE-only	not incorporated (transcript structures could not be inferred)
		+	n.d.	n.d.		56364	4817.6	CAGE-only	not incorporated (transcript structures could not be inferred)
		+	56800	4033.2	-11	56789	13438.1		not incorporated (transcript structures could not be inferred)
		+	n.d.	n.d.		57650	3861.6	CAGE-only	not incorporated (transcript structures could not be inferred)
		+	n.d.	n.d.		58918	2387.4	CAGE-only	not incorporated (transcript structures could not be inferred)
		+	n.d.	n.d.		59287	2654.5	CAGE-only	not incorporated (transcript structures could not be inferred)
		+	n.d.	n.d.		59561	6986.1	CAGE-only	not incorporated (transcript structures could not be inferred)
		+	n.d.	n.d.		60415	1570.3	CAGE-only	not incorporated (transcript structures could not be inferred)
		+	n.d.	n.d.		60740	1666.4	CAGE-only	not incorporated (transcript structures could not be inferred)
		+	n.d.	n.d.		61289	3909.6	CAGE-only	not incorporated (transcript structures could not be inferred)
		+	n.d.	n.d.		61603	1132.3	CAGE-only	not incorporated (transcript structures could not be inferred)
		+	n.d.	n.d.		63568	3322.1	CAGE-only	not incorporated (transcript structures could not be inferred)
		+	63875	3495.5	-14	63861	2269.9		not incorporated (transcript structures could not be inferred)
		+	n.d.	n.d.		64461	1799.9	CAGE-only	not incorporated (transcript structures could not be inferred)
		+	n.d.	n.d.		65341	12652.9	CAGE-only	not incorporated (transcript structures could not be inferred)
		+	n.d.	n.d.		65561	1757.2	CAGE-only	not incorporated (transcript structures could not be inferred)
		+	n.d.	n.d.		66280	1110.9	CAGE-only	not incorporated (transcript structures could not be inferred)
		+	n.d.	n.d.		66382	1041.5	CAGE-only	not incorporated (transcript structures could not be inferred)
		+	n.d.	n.d.		66856	1233.8	CAGE-only	not incorporated (transcript structures could not be inferred)
		+	n.d.	n.d.		67076	1276.5	CAGE-only	not incorporated (transcript structures could not be inferred)
		+	n.d.	n.d.		67435	3199.3	CAGE-only	not incorporated (transcript structures could not be inferred)
		+	n.d.	n.d.		67786	1463.4	CAGE-only	not incorporated (transcript structures could not be inferred)
		+	n.d.	n.d.		69215	1767.9	CAGE-only	not incorporated (transcript structures could not be inferred)
		+	n.d.	n.d.		69440	4085.9	CAGE-only	not incorporated (transcript structures could not be inferred)
		+	n.d.	n.d.		70120	2344.7	CAGE-only	not incorporated (transcript structures could not be inferred)
		+	n.d.	n.d.		71637	1778.6	CAGE-only	not incorporated (transcript structures could not be inferred)
		+	n.d.	n.d.		71796	1324.6	CAGE-only	not incorporated (transcript structures could not be inferred)
		+	n.d.	n.d.		71904	2008.2	CAGE-only	not incorporated (transcript structures could not be inferred)
		+	n.d.	n.d.		71954	5720.3	CAGE-only	not incorporated (transcript structures could not be inferred)
		+	n.d.	n.d.		72104	1041.5	CAGE-only	not incorporated (transcript structures could not be inferred)
		+	n.d.	n.d.		72211	3103.2	CAGE-only	not incorporated (transcript structures could not be inferred)
		+	n.d.	n.d.		72296	998.8	CAGE-only	not incorporated (transcript structures could not be inferred)
		+	n.d.	n.d.		72512	3957.7	CAGE-only	not incorporated (transcript structures could not be inferred)
		+	n.d.	n.d.		72909	988.1	CAGE-only	not incorporated (transcript structures could not be inferred)
		+	n.d.	n.d.		73730	7477.5	CAGE-only	not incorporated (transcript structures could not be inferred)
		+	n.d.	n.d.		74048	1896.1	CAGE-only	not incorporated (transcript structures could not be inferred)
		+	n.d.	n.d.		75266	3631.9	CAGE-only	not incorporated (transcript structures could not be inferred)
		+	n.d.	n.d.		75349	13192.4	CAGE-only	not incorporated (transcript structures could not be inferred)
		+	n.d.	n.d.		76303	8086.4	CAGE-only	not incorporated (transcript structures could not be inferred)
		+	n.d.	n.d.		77499	3551.8	CAGE-only	not incorporated (transcript structures could not be inferred)
		+	n.d.	n.d.		80773	1094.9	CAGE-only	not incorporated (transcript structures could not be inferred)
		+	n.d.	n.d.		82095	1159	CAGE-only	not incorporated (transcript structures could not be inferred)
		+	n.d.	n.d.		82220	854.6	CAGE-only	not incorporated (transcript structures could not be inferred)
		+	n.d.	n.d.		82452	2355.4	CAGE-only	not incorporated (transcript structures could not be inferred)
		+	n.d.	n.d.		82828	13977.5	CAGE-only	not incorporated (transcript structures could not be inferred)
		+	n.d.	n.d.		83664	1329.9	CAGE-only	not incorporated (transcript structures could not be inferred)
		+	84074	6184.3	-16	84058	14303.3		not incorporated (transcript structures could not be inferred)
		+	n.d.	n.d.		84448	3001.7	CAGE-only	not incorporated (transcript structures could not be inferred)
		+	84615	17746.2	-20	84595	9747.4		not incorporated (transcript structures could not be inferred)
		+	n.d.	n.d.		84691	1009.5	CAGE-only	not incorporated (transcript structures could not be inferred)
		+	n.d.	n.d.		85293	1906.8	CAGE-only	not incorporated (transcript structures could not be inferred)
		+	n.d.	n.d.		85558	7189.1	CAGE-only	not incorporated (transcript structures could not be inferred)
		+	n.d.	n.d.		85954	1447.4	CAGE-only	not incorporated (transcript structures could not be inferred)
		+	n.d.	n.d.		86036	13470.1	CAGE-only	not incorporated (transcript structures could not be inferred)
		+	n.d.	n.d.		86111	11355.1	CAGE-only	not incorporated (transcript structures could not be inferred)
		+	n.d.	n.d.		86205	5976.6	CAGE-only	not incorporated (transcript structures could not be inferred)
		+	n.d.	n.d.		87056	1554.2	CAGE-only	not incorporated (transcript structures could not be inferred)
		+	n.d.	n.d.		88364	886.6	CAGE-only	not incorporated (transcript structures could not be inferred)
		+	n.d.	n.d.		88516	1944.1	CAGE-only	not incorporated (transcript structures could not be inferred)
		+	n.d.	n.d.		91678	1020.1	CAGE-only	not incorporated (transcript structures could not be inferred)
		+	n.d.	n.d.		93250	4790.9	CAGE-only	not incorporated (transcript structures could not be inferred)
		+	n.d.	n.d.		93497	2969.6	CAGE-only	not incorporated (transcript structures could not be inferred)
		+	n.d.	n.d.		95449	3829.5	CAGE-only	not incorporated (transcript structures could not be inferred)
		+	n.d.	n.d.		95847	1623.7	CAGE-only	not incorporated (transcript structures could not be inferred)
		+	n.d.	n.d.		96745	1532.9	CAGE-only	not incorporated (transcript structures could not be inferred)
		+	n.d.	n.d.		98814	2499.6	CAGE-only	not incorporated (transcript structures could not be inferred)
		+	n.d.	n.d.		99150	1191.1	CAGE-only	not incorporated (transcript structures could not be inferred)
		+	n.d.	n.d.		99272	1137.6	CAGE-only	not incorporated (transcript structures could not be inferred)
		+	n.d.	n.d.		99488	977.4	CAGE-only	not incorporated (transcript structures could not be inferred)
		+	n.d.	n.d.		99959	14426.2	CAGE-only	not incorporated (transcript structures could not be inferred)
		+	n.d.	n.d.		100513	3423.6	CAGE-only	not incorporated (transcript structures could not be inferred)
		+	n.d.	n.d.		100728	1965.5	CAGE-only	not incorporated (transcript structures could not be inferred)
		+	n.d.	n.d.		100887	1682.4	CAGE-only	not incorporated (transcript structures could not be inferred)
		+	n.d.	n.d.		101519	4593.3	CAGE-only	not incorporated (transcript structures could not be inferred)
		+	n.d.	n.d.		101931	4545.2	CAGE-only	not incorporated (transcript structures could not be inferred)
		+	n.d.	n.d.		102060	2355.4	CAGE-only	not incorporated (transcript structures could not be inferred)
		+	n.d.	n.d.		102226	1281.9	CAGE-only	not incorporated (transcript structures could not be inferred)
		+	n.d.	n.d.		102367	1159	CAGE-only	not incorporated (transcript structures could not be inferred)
		+	n.d.	n.d.		102925	1538.2	CAGE-only	not incorporated (transcript structures could not be inferred)
		+	n.d.	n.d.		103060	1271.2	CAGE-only	not incorporated (transcript structures could not be inferred)
		+	n.d.	n.d.		103666	1383.3	CAGE-only	not incorporated (transcript structures could not be inferred)
		+	n.d.	n.d.		103750	908	CAGE-only	not incorporated (transcript structures could not be inferred)
		+	n.d.	n.d.		103844	859.9	CAGE-only	not incorporated (transcript structures could not be inferred)
		+	n.d.	n.d.		103962	2846.8	CAGE-only	not incorporated (transcript structures could not be inferred)
		+	n.d.	n.d.		104847	13731.8	CAGE-only	not incorporated (transcript structures could not be inferred)
		+	n.d.	n.d.		105169	5597.4	CAGE-only	not incorporated (transcript structures could not be inferred)
		+	n.d.	n.d.		105457	1618.3	CAGE-only	not incorporated (transcript structures could not be inferred)
		+	n.d.	n.d.		105915	2077.7	CAGE-only	not incorporated (transcript structures could not be inferred)
		+	n.d.	n.d.		106046	1522.2	CAGE-only	not incorporated (transcript structures could not be inferred)
		+	n.d.	n.d.		106767	1046.8	CAGE-only	not incorporated (transcript structures could not be inferred)
		+	n.d.	n.d.		107128	1703.8	CAGE-only	not incorporated (transcript structures could not be inferred)
		+	n.d.	n.d.		107541	993.4	CAGE-only	not incorporated (transcript structures could not be inferred)
		+	n.d.	n.d.		107619	3722.7	CAGE-only	not incorporated (transcript structures could not be inferred)
		+	n.d.	n.d.		107777	2083	CAGE-only	not incorporated (transcript structures could not be inferred)
		+	n.d.	n.d.		107929	1036.2	CAGE-only	not incorporated (transcript structures could not be inferred)
		+	n.d.	n.d.		107995	1725.2	CAGE-only	not incorporated (transcript structures could not be inferred)
		+	n.d.	n.d.		108110	950.7	CAGE-only	not incorporated (transcript structures could not be inferred)
		+	n.d.	n.d.		108309	1036.2	CAGE-only	not incorporated (transcript structures could not be inferred)
		+	n.d.	n.d.		108432	15574.5	CAGE-only	not incorporated (transcript structures could not be inferred)
		+	n.d.	n.d.		108517	2259.3	CAGE-only	not incorporated (transcript structures could not be inferred)
		+	n.d.	n.d.		109261	5042	CAGE-only	not incorporated (transcript structures could not be inferred)
		+	n.d.	n.d.		109394	966.7	CAGE-only	not incorporated (transcript structures could not be inferred)
		+	n.d.	n.d.		109757	2601.1	CAGE-only	not incorporated (transcript structures could not be inferred)
		+	n.d.	n.d.		110224	5506.6	CAGE-only	not incorporated (transcript structures could not be inferred)
		+	110352	15326.3	-11	110341	3183.3		not incorporated (transcript structures could not be inferred)
		+	n.d.	n.d.		110556	13705.1	CAGE-only	not incorporated (transcript structures could not be inferred)
		+	n.d.	n.d.		110796	10121.3	CAGE-only	not incorporated (transcript structures could not be inferred)
		+	n.d.	n.d.		110985	6681.7	CAGE-only	not incorporated (transcript structures could not be inferred)
		+	n.d.	n.d.		111046	8497.6	CAGE-only	not incorporated (transcript structures could not be inferred)
		+	n.d.	n.d.		111525	4294.2	CAGE-only	not incorporated (transcript structures could not be inferred)
		+	n.d.	n.d.		111752	46782.3	CAGE-only	not incorporated (transcript structures could not be inferred)
		+	n.d.	n.d.		111952	1698.5	CAGE-only	not incorporated (transcript structures could not be inferred)
		+	n.d.	n.d.		114558	1490.2	CAGE-only	not incorporated (transcript structures could not be inferred)
		+	n.d.	n.d.		114668	1832	CAGE-only	not incorporated (transcript structures could not be inferred)
		+	n.d.	n.d.		114831	29856.5	CAGE-only	not incorporated (transcript structures could not be inferred)
		+	n.d.	n.d.		115239	3332.8	CAGE-only	not incorporated (transcript structures could not be inferred)
		+	n.d.	n.d.		115978	9726.1	CAGE-only	not incorporated (transcript structures could not be inferred)
		+	n.d.	n.d.		116191	4887.1	CAGE-only	not incorporated (transcript structures could not be inferred)
		+	116332	10217.5	-11	116321	3167.2		not incorporated (transcript structures could not be inferred)
		+	n.d.	n.d.		116437	1303.2	CAGE-only	not incorporated (transcript structures could not be inferred)
		+	n.d.	n.d.		116510	1479.5	CAGE-only	not incorporated (transcript structures could not be inferred)
		+	n.d.	n.d.		116864	9715.4	CAGE-only	not incorporated (transcript structures could not be inferred)
		+	n.d.	n.d.		117061	8289.3	CAGE-only	not incorporated (transcript structures could not be inferred)
		+	n.d.	n.d.		117998	998.8	CAGE-only	not incorporated (transcript structures could not be inferred)
		+	n.d.	n.d.		118198	1826.6	CAGE-only	not incorporated (transcript structures could not be inferred)
		+	n.d.	n.d.		118500	4326.3	CAGE-only	not incorporated (transcript structures could not be inferred)
		+	n.d.	n.d.		118598	1191.1	CAGE-only	not incorporated (transcript structures could not be inferred)
		+	n.d.	n.d.		119612	1329.9	CAGE-only	not incorporated (transcript structures could not be inferred)
		+	n.d.	n.d.		120195	4443.8	CAGE-only	not incorporated (transcript structures could not be inferred)
		+	n.d.	n.d.		120366	1223.1	CAGE-only	not incorporated (transcript structures could not be inferred)
		+	n.d.	n.d.		120626	10602	CAGE-only	not incorporated (transcript structures could not be inferred)
		+	n.d.	n.d.		120759	5463.9	CAGE-only	not incorporated (transcript structures could not be inferred)
		+	n.d.	n.d.		120986	5159.5	CAGE-only	not incorporated (transcript structures could not be inferred)
		+	n.d.	n.d.		121101	9795.5	CAGE-only	not incorporated (transcript structures could not be inferred)
		+	n.d.	n.d.		121219	4128.6	CAGE-only	not incorporated (transcript structures could not be inferred)
		+	n.d.	n.d.		121430	2216.5	CAGE-only	not incorporated (transcript structures could not be inferred)
		+	n.d.	n.d.		121497	5036.6	CAGE-only	not incorporated (transcript structures could not be inferred)
		+	n.d.	n.d.		121619	1645	CAGE-only	not incorporated (transcript structures could not be inferred)
		+	n.d.	n.d.		121895	11947.9	CAGE-only	not incorporated (transcript structures could not be inferred)
		+	n.d.	n.d.		122238	7851.3	CAGE-only	not incorporated (transcript structures could not be inferred)
		+	n.d.	n.d.		122631	23596.8	CAGE-only	not incorporated (transcript structures could not be inferred)
		+	n.d.	n.d.		122732	3391.6	CAGE-only	not incorporated (transcript structures could not be inferred)
		+	n.d.	n.d.		122888	11707.6	CAGE-only	not incorporated (transcript structures could not be inferred)
		+	n.d.	n.d.		123007	4043.2	CAGE-only	not incorporated (transcript structures could not be inferred)
		+	n.d.	n.d.		123121	1997.6	CAGE-only	not incorporated (transcript structures could not be inferred)
		+	n.d.	n.d.		123214	6516.1	CAGE-only	not incorporated (transcript structures could not be inferred)
		+	123460	2957.7	-11	123449	1703.8		not incorporated (transcript structures could not be inferred)
		+	n.d.	n.d.		123545	3834.9	CAGE-only	not incorporated (transcript structures could not be inferred)
		+	n.d.	n.d.		123734	4481.1	CAGE-only	not incorporated (transcript structures could not be inferred)
		+	n.d.	n.d.		123923	7167.7	CAGE-only	not incorporated (transcript structures could not be inferred)
		+	n.d.	n.d.		124315	23650.2	CAGE-only	not incorporated (transcript structures could not be inferred)
		+	n.d.	n.d.		124552	961.4	CAGE-only	not incorporated (transcript structures could not be inferred)
		-	n.d.	n.d.		330	1460.1	CAGE-only	not incorporated (transcript structures could not be inferred)
		-	n.d.	n.d.		804	2577.2	CAGE-only	not incorporated (transcript structures could not be inferred)
		-	n.d.	n.d.		1186	1240.2	CAGE-only	not incorporated (transcript structures could not be inferred)
		-	n.d.	n.d.		1510	2023.1	CAGE-only	not incorporated (transcript structures could not be inferred)
		-	n.d.	n.d.		2163	2929	CAGE-only	not incorporated (transcript structures could not be inferred)
		-	n.d.	n.d.		2913	1556.9	CAGE-only	not incorporated (transcript structures could not be inferred)
		-	n.d.	n.d.		3319	1486.5	CAGE-only	not incorporated (transcript structures could not be inferred)
		-	n.d.	n.d.		3567	1257.8	CAGE-only	not incorporated (transcript structures could not be inferred)
		-	n.d.	n.d.		3687	1002.7	CAGE-only	not incorporated (transcript structures could not be inferred)
		-	n.d.	n.d.		3744	1037.9	CAGE-only	not incorporated (transcript structures could not be inferred)
		-	n.d.	n.d.		3902	17741.3	CAGE-only	not incorporated (transcript structures could not be inferred)
		-	n.d.	n.d.		4326	1037.9	CAGE-only	not incorporated (transcript structures could not be inferred)
		-	n.d.	n.d.		4719	1354.6	CAGE-only	not incorporated (transcript structures could not be inferred)
		-	n.d.	n.d.		5070	1196.2	CAGE-only	not incorporated (transcript structures could not be inferred)
		-	n.d.	n.d.		5625	2023.1	CAGE-only	not incorporated (transcript structures could not be inferred)
		-	n.d.	n.d.		6579	1407.3	CAGE-only	not incorporated (transcript structures could not be inferred)
		-	n.d.	n.d.		7263	1873.5	CAGE-only	not incorporated (transcript structures could not be inferred)
		-	n.d.	n.d.		8429	3289.7	CAGE-only	not incorporated (transcript structures could not be inferred)
		-	n.d.	n.d.		9692	1249	CAGE-only	not incorporated (transcript structures could not be inferred)
		-	n.d.	n.d.		9892	923.6	CAGE-only	not incorporated (transcript structures could not be inferred)
		-	n.d.	n.d.		10186	1381	CAGE-only	not incorporated (transcript structures could not be inferred)
		-	n.d.	n.d.		11048	1152.3	CAGE-only	not incorporated (transcript structures could not be inferred)
		-	n.d.	n.d.		11180	993.9	CAGE-only	not incorporated (transcript structures could not be inferred)
		-	n.d.	n.d.		11320	2990.6	CAGE-only	not incorporated (transcript structures could not be inferred)
		-	n.d.	n.d.		11772	1803.2	CAGE-only	not incorporated (transcript structures could not be inferred)
		-	n.d.	n.d.		12093	967.5	CAGE-only	not incorporated (transcript structures could not be inferred)
		-	n.d.	n.d.		13287	932.4	CAGE-only	not incorporated (transcript structures could not be inferred)
		-	n.d.	n.d.		13354	853.2	CAGE-only	not incorporated (transcript structures could not be inferred)
		-	n.d.	n.d.		15201	3879	CAGE-only	not incorporated (transcript structures could not be inferred)
		-	n.d.	n.d.		17189	2075.8	CAGE-only	not incorporated (transcript structures could not be inferred)
		-	n.d.	n.d.		21758	9138.9	CAGE-only	not incorporated (transcript structures could not be inferred)
		-	n.d.	n.d.		22661	1081.9	CAGE-only	not incorporated (transcript structures could not be inferred)
		-	n.d.	n.d.		23197	1495.3	CAGE-only	not incorporated (transcript structures could not be inferred)
		-	n.d.	n.d.		23362	2128.6	CAGE-only	not incorporated (transcript structures could not be inferred)
		-	n.d.	n.d.		23406	1987.9	CAGE-only	not incorporated (transcript structures could not be inferred)
		-	n.d.	n.d.		23554	9174.1	CAGE-only	not incorporated (transcript structures could not be inferred)
		-	n.d.	n.d.		23646	1117.1	CAGE-only	not incorporated (transcript structures could not be inferred)
		-	n.d.	n.d.		24729	2445.3	CAGE-only	not incorporated (transcript structures could not be inferred)
		-	n.d.	n.d.		25911	1328.2	CAGE-only	not incorporated (transcript structures could not be inferred)
		-	n.d.	n.d.		27027	5031.2	CAGE-only	not incorporated (transcript structures could not be inferred)
		-	n.d.	n.d.		28166	3518.3	CAGE-only	not incorporated (transcript structures could not be inferred)
		-	n.d.	n.d.		28574	1680	CAGE-only	not incorporated (transcript structures could not be inferred)
		-	n.d.	n.d.		29905	1178.6	CAGE-only	not incorporated (transcript structures could not be inferred)
		-	n.d.	n.d.		30383	1293	CAGE-only	not incorporated (transcript structures could not be inferred)
		-	n.d.	n.d.		30469	1521.7	CAGE-only	not incorporated (transcript structures could not be inferred)
		-	n.d.	n.d.		31053	3456.8	CAGE-only	not incorporated (transcript structures could not be inferred)
		-	n.d.	n.d.		31693	1319.4	CAGE-only	not incorporated (transcript structures could not be inferred)
		-	n.d.	n.d.		32369	1732.8	CAGE-only	not incorporated (transcript structures could not be inferred)
		-	n.d.	n.d.		33193	1381	CAGE-only	not incorporated (transcript structures could not be inferred)
		-	n.d.	n.d.		33391	1398.5	CAGE-only	not incorporated (transcript structures could not be inferred)
		-	n.d.	n.d.		33497	2550.8	CAGE-only	not incorporated (transcript structures could not be inferred)
		-	n.d.	n.d.		33866	2234.2	CAGE-only	not incorporated (transcript structures could not be inferred)
		-	n.d.	n.d.		36474	1600.8	CAGE-only	not incorporated (transcript structures could not be inferred)
		-	n.d.	n.d.		37428	1222.6	CAGE-only	not incorporated (transcript structures could not be inferred)
		-	n.d.	n.d.		40753	1987.9	CAGE-only	not incorporated (transcript structures could not be inferred)
		-	n.d.	n.d.		41519	1433.7	CAGE-only	not incorporated (transcript structures could not be inferred)
		-	n.d.	n.d.		42240	1768	CAGE-only	not incorporated (transcript structures could not be inferred)
		-	n.d.	n.d.		42622	3298.5	CAGE-only	not incorporated (transcript structures could not be inferred)
		-	n.d.	n.d.		42733	8329.7	CAGE-only	not incorporated (transcript structures could not be inferred)
		-	n.d.	n.d.		43115	4635.4	CAGE-only	not incorporated (transcript structures could not be inferred)
		-	n.d.	n.d.		43489	6535.3	CAGE-only	not incorporated (transcript structures could not be inferred)
		-	n.d.	n.d.		43740	4327.6	CAGE-only	not incorporated (transcript structures could not be inferred)
		-	n.d.	n.d.		43872	5004.9	CAGE-only	not incorporated (transcript structures could not be inferred)
		-	n.d.	n.d.		43976	2304.5	CAGE-only	not incorporated (transcript structures could not be inferred)
		-	n.d.	n.d.		44698	6280.3	CAGE-only	not incorporated (transcript structures could not be inferred)
		-	n.d.	n.d.		45144	4441.9	CAGE-only	not incorporated (transcript structures could not be inferred)
		-	n.d.	n.d.		45224	985.1	CAGE-only	not incorporated (transcript structures could not be inferred)
		-	45358	3866.5	-11	45369	26836.2		not incorporated (transcript structures could not be inferred)
		-	n.d.	n.d.		46242	3553.5	CAGE-only	not incorporated (transcript structures could not be inferred)
		-	n.d.	n.d.		46507	1249	CAGE-only	not incorporated (transcript structures could not be inferred)
		-	n.d.	n.d.		47630	1618.4	CAGE-only	not incorporated (transcript structures could not be inferred)
		-	n.d.	n.d.		48354	4758.6	CAGE-only	not incorporated (transcript structures could not be inferred)
		-	n.d.	n.d.		48725	1697.6	CAGE-only	not incorporated (transcript structures could not be inferred)
		-	n.d.	n.d.		48829	1732.8	CAGE-only	not incorporated (transcript structures could not be inferred)
		-	n.d.	n.d.		49220	1266.6	CAGE-only	not incorporated (transcript structures could not be inferred)
		-	n.d.	n.d.		51864	6614.5	CAGE-only	not incorporated (transcript structures could not be inferred)
		-	n.d.	n.d.		52748	1935.1	CAGE-only	not incorporated (transcript structures could not be inferred)
		-	n.d.	n.d.		53879	2973	CAGE-only	not incorporated (transcript structures could not be inferred)
		-	n.d.	n.d.		54344	1416.1	CAGE-only	not incorporated (transcript structures could not be inferred)
		-	n.d.	n.d.		54735	1345.8	CAGE-only	not incorporated (transcript structures could not be inferred)
		-	n.d.	n.d.		54899	1811.9	CAGE-only	not incorporated (transcript structures could not be inferred)
		-	n.d.	n.d.		56558	1319.4	CAGE-only	not incorporated (transcript structures could not be inferred)
		-	n.d.	n.d.		58337	1231.4	CAGE-only	not incorporated (transcript structures could not be inferred)
		-	n.d.	n.d.		58614	2383.7	CAGE-only	not incorporated (transcript structures could not be inferred)
		-	n.d.	n.d.		59139	993.9	CAGE-only	not incorporated (transcript structures could not be inferred)
		-	n.d.	n.d.		60535	923.6	CAGE-only	not incorporated (transcript structures could not be inferred)
		-	n.d.	n.d.		60603	3078.6	CAGE-only	not incorporated (transcript structures could not be inferred)
		-	n.d.	n.d.		60888	4002.1	CAGE-only	not incorporated (transcript structures could not be inferred)
		-	n.d.	n.d.		61005	14478	CAGE-only	not incorporated (transcript structures could not be inferred)
		-	n.d.	n.d.		61077	2040.6	CAGE-only	not incorporated (transcript structures could not be inferred)
		-	n.d.	n.d.		61159	7274.2	CAGE-only	not incorporated (transcript structures could not be inferred)
		-	n.d.	n.d.		61644	1020.3	CAGE-only	not incorporated (transcript structures could not be inferred)
		-	n.d.	n.d.		61738	1319.4	CAGE-only	not incorporated (transcript structures could not be inferred)
		-	n.d.	n.d.		62056	5532.6	CAGE-only	not incorporated (transcript structures could not be inferred)
		-	n.d.	n.d.		62425	1768	CAGE-only	not incorporated (transcript structures could not be inferred)
		-	n.d.	n.d.		62556	1020.3	CAGE-only	not incorporated (transcript structures could not be inferred)
		-	n.d.	n.d.		62888	1776.8	CAGE-only	not incorporated (transcript structures could not be inferred)
		-	n.d.	n.d.		63113	2524.4	CAGE-only	not incorporated (transcript structures could not be inferred)
		-	n.d.	n.d.		63420	888.4	CAGE-only	not incorporated (transcript structures could not be inferred)
		-	n.d.	n.d.		63618	2278.1	CAGE-only	not incorporated (transcript structures could not be inferred)
		-	n.d.	n.d.		63840	3298.5	CAGE-only	not incorporated (transcript structures could not be inferred)
		-	n.d.	n.d.		64339	1161.1	CAGE-only	not incorporated (transcript structures could not be inferred)
		-	n.d.	n.d.		64966	5910.8	CAGE-only	not incorporated (transcript structures could not be inferred)
		-	n.d.	n.d.		65606	4582.6	CAGE-only	not incorporated (transcript structures could not be inferred)
		-	n.d.	n.d.		66582	1020.3	CAGE-only	not incorporated (transcript structures could not be inferred)
		-	n.d.	n.d.		67501	21549.9	CAGE-only	not incorporated (transcript structures could not be inferred)
		-	n.d.	n.d.		69452	1539.3	CAGE-only	not incorporated (transcript structures could not be inferred)
		-	n.d.	n.d.		69502	1266.6	CAGE-only	not incorporated (transcript structures could not be inferred)
		-	n.d.	n.d.		69734	2295.7	CAGE-only	not incorporated (transcript structures could not be inferred)
		-	n.d.	n.d.		69790	25877.5	CAGE-only	not incorporated (transcript structures could not be inferred)
		-	n.d.	n.d.		70022	12164.7	CAGE-only	not incorporated (transcript structures could not be inferred)
		-	n.d.	n.d.		70220	14847.4	CAGE-only	not incorporated (transcript structures could not be inferred)
		-	n.d.	n.d.		70493	2709.1	CAGE-only	not incorporated (transcript structures could not be inferred)
		-	n.d.	n.d.		70725	2744.3	CAGE-only	not incorporated (transcript structures could not be inferred)
		-	n.d.	n.d.		70838	7247.8	CAGE-only	not incorporated (transcript structures could not be inferred)
		-	n.d.	n.d.		70967	8479.2	CAGE-only	not incorporated (transcript structures could not be inferred)
		-	n.d.	n.d.		71272	1178.6	CAGE-only	not incorporated (transcript structures could not be inferred)
		-	n.d.	n.d.		71580	1002.7	CAGE-only	not incorporated (transcript structures could not be inferred)
		-	n.d.	n.d.		72152	1530.5	CAGE-only	not incorporated (transcript structures could not be inferred)
		-	n.d.	n.d.		72245	7001.5	CAGE-only	not incorporated (transcript structures could not be inferred)
		-	n.d.	n.d.		72559	3791	CAGE-only	not incorporated (transcript structures could not be inferred)
		-	n.d.	n.d.		74523	5603	CAGE-only	not incorporated (transcript structures could not be inferred)
		-	n.d.	n.d.		76038	8136.2	CAGE-only	not incorporated (transcript structures could not be inferred)
		-	n.d.	n.d.		76471	6262.7	CAGE-only	not incorporated (transcript structures could not be inferred)
		-	n.d.	n.d.		76531	1046.7	CAGE-only	not incorporated (transcript structures could not be inferred)
		-	n.d.	n.d.		77294	1442.5	CAGE-only	not incorporated (transcript structures could not be inferred)
		-	n.d.	n.d.		77393	1530.5	CAGE-only	not incorporated (transcript structures could not be inferred)
		-	n.d.	n.d.		77599	2489.2	CAGE-only	not incorporated (transcript structures could not be inferred)
		-	n.d.	n.d.		77850	1477.7	CAGE-only	not incorporated (transcript structures could not be inferred)
		-	n.d.	n.d.		78274	1090.7	CAGE-only	not incorporated (transcript structures could not be inferred)
		-	n.d.	n.d.		78862	2031.8	CAGE-only	not incorporated (transcript structures could not be inferred)
		-	n.d.	n.d.		79061	870.8	CAGE-only	not incorporated (transcript structures could not be inferred)
		-	n.d.	n.d.		79166	6280.3	CAGE-only	not incorporated (transcript structures could not be inferred)
		-	n.d.	n.d.		79267	8452.8	CAGE-only	not incorporated (transcript structures could not be inferred)
		-	n.d.	n.d.		79353	2506.8	CAGE-only	not incorporated (transcript structures could not be inferred)
		-	n.d.	n.d.		79615	932.4	CAGE-only	not incorporated (transcript structures could not be inferred)
		-	n.d.	n.d.		79770	10212	CAGE-only	not incorporated (transcript structures could not be inferred)
		-	n.d.	n.d.		80149	1134.7	CAGE-only	not incorporated (transcript structures could not be inferred)
		-	n.d.	n.d.		80517	1108.3	CAGE-only	not incorporated (transcript structures could not be inferred)
		-	n.d.	n.d.		80571	6957.5	CAGE-only	not incorporated (transcript structures could not be inferred)
		-	n.d.	n.d.		80721	1688.8	CAGE-only	not incorporated (transcript structures could not be inferred)
		-	n.d.	n.d.		80843	4828.9	CAGE-only	not incorporated (transcript structures could not be inferred)
		-	n.d.	n.d.		80906	25719.1	CAGE-only	not incorporated (transcript structures could not be inferred)
		-	n.d.	n.d.		80984	6500.1	CAGE-only	not incorporated (transcript structures could not be inferred)
		-	n.d.	n.d.		81308	2480.4	CAGE-only	not incorporated (transcript structures could not be inferred)
		-	n.d.	n.d.		81343	2524.4	CAGE-only	not incorporated (transcript structures could not be inferred)
		-	n.d.	n.d.		81592	1424.9	CAGE-only	not incorporated (transcript structures could not be inferred)
		-	n.d.	n.d.		82107	2401.3	CAGE-only	not incorporated (transcript structures could not be inferred)
		-	n.d.	n.d.		82189	1108.3	CAGE-only	not incorporated (transcript structures could not be inferred)
		-	n.d.	n.d.		82392	15296	CAGE-only	not incorporated (transcript structures could not be inferred)
		-	n.d.	n.d.		82502	1583.3	CAGE-only	not incorporated (transcript structures could not be inferred)
		-	n.d.	n.d.		82774	23722.5	CAGE-only	not incorporated (transcript structures could not be inferred)
		-	n.d.	n.d.		82873	3289.7	CAGE-only	not incorporated (transcript structures could not be inferred)
		-	n.d.	n.d.		82992	1134.7	CAGE-only	not incorporated (transcript structures could not be inferred)
		-	n.d.	n.d.		83132	976.3	CAGE-only	not incorporated (transcript structures could not be inferred)
		-	n.d.	n.d.		83366	906	CAGE-only	not incorporated (transcript structures could not be inferred)
		-	n.d.	n.d.		84036	1152.3	CAGE-only	not incorporated (transcript structures could not be inferred)
		-	n.d.	n.d.		84101	14451.6	CAGE-only	not incorporated (transcript structures could not be inferred)
		-	n.d.	n.d.		84319	2383.7	CAGE-only	not incorporated (transcript structures could not be inferred)
		-	n.d.	n.d.		84439	3184.1	CAGE-only	not incorporated (transcript structures could not be inferred)
		-	n.d.	n.d.		84639	870.8	CAGE-only	not incorporated (transcript structures could not be inferred)
		-	n.d.	n.d.		85298	1257.8	CAGE-only	not incorporated (transcript structures could not be inferred)
		-	n.d.	n.d.		86099	3175.3	CAGE-only	not incorporated (transcript structures could not be inferred)
		-	n.d.	n.d.		86441	4591.4	CAGE-only	not incorporated (transcript structures could not be inferred)
		-	n.d.	n.d.		86881	12639.7	CAGE-only	not incorporated (transcript structures could not be inferred)
		-	n.d.	n.d.		87004	12762.8	CAGE-only	not incorporated (transcript structures could not be inferred)
		-	n.d.	n.d.		87624	5585.4	CAGE-only	not incorporated (transcript structures could not be inferred)
		-	87997	7733.1	-13	88010	4776.2	weak TSS upstream of gene50	not incorporated (transcript structures could not be inferred)
		-	n.d.	n.d.		88103	3808.6	CAGE-only	not incorporated (transcript structures could not be inferred)
		-	88228	30158.9	-10	88238	4283.6	weak TSS upstream of gene50	not incorporated (transcript structures could not be inferred)
		-	n.d.	n.d.		88594	13149.8	CAGE-only	not incorporated (transcript structures could not be inferred)
		-	n.d.	n.d.		88770	1029.1	CAGE-only	not incorporated (transcript structures could not be inferred)
		-	n.d.	n.d.		89604	8839.9	CAGE-only	not incorporated (transcript structures could not be inferred)
		-	n.d.	n.d.		90240	12076.7	CAGE-only	not incorporated (transcript structures could not be inferred)
		-	n.d.	n.d.		90585	1249	CAGE-only	not incorporated (transcript structures could not be inferred)
		-	n.d.	n.d.		90841	5128	CAGE-only	not incorporated (transcript structures could not be inferred)
		-	n.d.	n.d.		93554	19518	CAGE-only	not incorporated (transcript structures could not be inferred)
		-	n.d.	n.d.		94003	3755.8	CAGE-only	not incorporated (transcript structures could not be inferred)
		-	n.d.	n.d.		94239	1046.7	CAGE-only	not incorporated (transcript structures could not be inferred)
		-	n.d.	n.d.		94391	1020.3	CAGE-only	not incorporated (transcript structures could not be inferred)
		-	n.d.	n.d.		94631	1908.7	CAGE-only	not incorporated (transcript structures could not be inferred)
		-	n.d.	n.d.		94763	3509.6	CAGE-only	not incorporated (transcript structures could not be inferred)
		-	n.d.	n.d.		94886	13800.7	CAGE-only	not incorporated (transcript structures could not be inferred)
		-	n.d.	n.d.		95032	1811.9	CAGE-only	not incorporated (transcript structures could not be inferred)
		-	n.d.	n.d.		95136	1169.9	CAGE-only	not incorporated (transcript structures could not be inferred)
		-	n.d.	n.d.		95681	11724.9	CAGE-only	not incorporated (transcript structures could not be inferred)
		-	n.d.	n.d.		95763	1257.8	CAGE-only	not incorporated (transcript structures could not be inferred)
		-	n.d.	n.d.		95824	2111	CAGE-only	not incorporated (transcript structures could not be inferred)
		-	n.d.	n.d.		96161	2269.3	CAGE-only	not incorporated (transcript structures could not be inferred)
		-	n.d.	n.d.		96973	2199	CAGE-only	not incorporated (transcript structures could not be inferred)
		-	n.d.	n.d.		97093	5092.8	CAGE-only	not incorporated (transcript structures could not be inferred)
		-	n.d.	n.d.		97231	1838.3	CAGE-only	not incorporated (transcript structures could not be inferred)
		-	n.d.	n.d.		97798	5198.4	CAGE-only	not incorporated (transcript structures could not be inferred)
		-	n.d.	n.d.		98931	29492.6	CAGE-only	not incorporated (transcript structures could not be inferred)
		-	n.d.	n.d.		99214	2172.6	CAGE-only	not incorporated (transcript structures could not be inferred)
		-	n.d.	n.d.		99735	4266	CAGE-only	not incorporated (transcript structures could not be inferred)
		-	n.d.	n.d.		99917	2348.5	CAGE-only	not incorporated (transcript structures could not be inferred)
		-	n.d.	n.d.		100016	1495.3	CAGE-only	not incorporated (transcript structures could not be inferred)
		-	n.d.	n.d.		100090	1345.8	CAGE-only	not incorporated (transcript structures could not be inferred)
		-	n.d.	n.d.		100404	3421.6	CAGE-only	not incorporated (transcript structures could not be inferred)
		-	n.d.	n.d.		100671	1556.9	CAGE-only	not incorporated (transcript structures could not be inferred)
		-	n.d.	n.d.		101078	1943.9	CAGE-only	not incorporated (transcript structures could not be inferred)
		-	n.d.	n.d.		101472	1539.3	CAGE-only	not incorporated (transcript structures could not be inferred)
		-	n.d.	n.d.		101611	3404	CAGE-only	not incorporated (transcript structures could not be inferred)
		-	n.d.	n.d.		101895	888.4	CAGE-only	not incorporated (transcript structures could not be inferred)
		-	n.d.	n.d.		102091	19799.5	CAGE-only	not incorporated (transcript structures could not be inferred)
		-	n.d.	n.d.		102202	1627.2	CAGE-only	not incorporated (transcript structures could not be inferred)
		-	n.d.	n.d.		102496	1249	CAGE-only	not incorporated (transcript structures could not be inferred)
		-	n.d.	n.d.		102714	5893.2	CAGE-only	not incorporated (transcript structures could not be inferred)
		-	n.d.	n.d.		102902	1565.7	CAGE-only	not incorporated (transcript structures could not be inferred)
		-	n.d.	n.d.		103610	3817.4	CAGE-only	not incorporated (transcript structures could not be inferred)
		-	n.d.	n.d.		103785	3579.9	CAGE-only	not incorporated (transcript structures could not be inferred)
		-	n.d.	n.d.		103852	3755.8	CAGE-only	not incorporated (transcript structures could not be inferred)
		-	n.d.	n.d.		104070	1811.9	CAGE-only	not incorporated (transcript structures could not be inferred)
		-	n.d.	n.d.		104398	9781	CAGE-only	not incorporated (transcript structures could not be inferred)
		-	n.d.	n.d.		104823	1627.2	CAGE-only	not incorporated (transcript structures could not be inferred)
		-	n.d.	n.d.		105115	21549.9	CAGE-only	not incorporated (transcript structures could not be inferred)
		-	n.d.	n.d.		105582	33046.1	CAGE-only	not incorporated (transcript structures could not be inferred)
		-	n.d.	n.d.		105974	11724.9	CAGE-only	not incorporated (transcript structures could not be inferred)
		-	n.d.	n.d.		106163	7916.3	CAGE-only	not incorporated (transcript structures could not be inferred)
		-	n.d.	n.d.		106352	6438.6	CAGE-only	not incorporated (transcript structures could not be inferred)
		-	106432	4253.2	-16	106448	2691.5	weak TSS internal to gene60	not incorporated (transcript structures could not be inferred)
		-	n.d.	n.d.		106683	10168	CAGE-only	not incorporated (transcript structures could not be inferred)
		-	n.d.	n.d.		106776	3175.3	CAGE-only	not incorporated (transcript structures could not be inferred)
		-	n.d.	n.d.		107009	19737.9	CAGE-only	not incorporated (transcript structures could not be inferred)
		-	n.d.	n.d.		107165	6218.7	CAGE-only	not incorporated (transcript structures could not be inferred)
		-	n.d.	n.d.		107266	37039.4	CAGE-only	not incorporated (transcript structures could not be inferred)
		-	n.d.	n.d.		107659	12349.4	CAGE-only	not incorporated (transcript structures could not be inferred)
		-	n.d.	n.d.		107815	30609.6	CAGE-only	not incorporated (transcript structures could not be inferred)
		-	n.d.	n.d.		108002	19069.4	CAGE-only	not incorporated (transcript structures could not be inferred)
		-	n.d.	n.d.		108278	2550.8	CAGE-only	not incorporated (transcript structures could not be inferred)
		-	n.d.	n.d.		108400	8373.7	CAGE-only	not incorporated (transcript structures could not be inferred)
		-	n.d.	n.d.		108467	3659.1	CAGE-only	not incorporated (transcript structures could not be inferred)
		-	n.d.	n.d.		108678	6922.4	CAGE-only	not incorporated (transcript structures could not be inferred)
		-	n.d.	n.d.		108796	16606.6	CAGE-only	not incorporated (transcript structures could not be inferred)
		-	n.d.	n.d.		108916	9103.7	CAGE-only	not incorporated (transcript structures could not be inferred)
		-	n.d.	n.d.		109138	9024.6	CAGE-only	not incorporated (transcript structures could not be inferred)
		-	n.d.	n.d.		109271	17151.9	CAGE-only	not incorporated (transcript structures could not be inferred)
		-	n.d.	n.d.		109531	1908.7	CAGE-only	not incorporated (transcript structures could not be inferred)
		-	n.d.	n.d.		109702	7617.2	CAGE-only	not incorporated (transcript structures could not be inferred)
		-	n.d.	n.d.		110287	4609	CAGE-only	not incorporated (transcript structures could not be inferred)
		-	n.d.	n.d.		110826	914.8	CAGE-only	not incorporated (transcript structures could not be inferred)
		-	n.d.	n.d.		110927	1055.5	CAGE-only	not incorporated (transcript structures could not be inferred)
		-	n.d.	n.d.		111244	1143.5	CAGE-only	not incorporated (transcript structures could not be inferred)
		-	n.d.	n.d.		111299	1724	CAGE-only	not incorporated (transcript structures could not be inferred)
		-	n.d.	n.d.		111397	7344.6	CAGE-only	not incorporated (transcript structures could not be inferred)
		-	n.d.	n.d.		111699	3236.9	CAGE-only	not incorporated (transcript structures could not be inferred)
		-	n.d.	n.d.		111899	1750.4	CAGE-only	not incorporated (transcript structures could not be inferred)
		-	n.d.	n.d.		112329	1196.2	CAGE-only	not incorporated (transcript structures could not be inferred)
		-	n.d.	n.d.		112513	2471.6	CAGE-only	not incorporated (transcript structures could not be inferred)
		-	n.d.	n.d.		113106	809.2	CAGE-only	not incorporated (transcript structures could not be inferred)
		-	n.d.	n.d.		113200	5277.5	CAGE-only	not incorporated (transcript structures could not be inferred)
		-	n.d.	n.d.		114473	4697	CAGE-only	not incorporated (transcript structures could not be inferred)
		-	n.d.	n.d.		114639	3817.4	CAGE-only	not incorporated (transcript structures could not be inferred)
		-	n.d.	n.d.		114715	5928.4	CAGE-only	not incorporated (transcript structures could not be inferred)
		-	n.d.	n.d.		115504	2832.3	CAGE-only	not incorporated (transcript structures could not be inferred)
		-	n.d.	n.d.		115560	1134.7	CAGE-only	not incorporated (transcript structures could not be inferred)
		-	n.d.	n.d.		116020	2366.1	CAGE-only	not incorporated (transcript structures could not be inferred)
		-	n.d.	n.d.		116255	1776.8	CAGE-only	not incorporated (transcript structures could not be inferred)
		-	n.d.	n.d.		117857	1011.5	CAGE-only	not incorporated (transcript structures could not be inferred)
		-	n.d.	n.d.		117945	2665.1	CAGE-only	not incorporated (transcript structures could not be inferred)
		-	n.d.	n.d.		118145	78151.3	CAGE-only	not incorporated (transcript structures could not be inferred)
		-	n.d.	n.d.		118372	6799.2	CAGE-only	not incorporated (transcript structures could not be inferred)
		-	n.d.	n.d.		118851	12569.3	CAGE-only	not incorporated (transcript structures could not be inferred)
		-	n.d.	n.d.		118912	10563.8	CAGE-only	not incorporated (transcript structures could not be inferred)
		-	n.d.	n.d.		119341	21805	CAGE-only	not incorporated (transcript structures could not be inferred)
		-	n.d.	n.d.		119672	11584.2	CAGE-only	not incorporated (transcript structures could not be inferred)
		-	n.d.	n.d.		120140	4318.8	CAGE-only	not incorporated (transcript structures could not be inferred)
		-	n.d.	n.d.		120306	44208.1	CAGE-only	not incorporated (transcript structures could not be inferred)
		-	n.d.	n.d.		120503	1548.1	CAGE-only	not incorporated (transcript structures could not be inferred)
		-	n.d.	n.d.		120570	1152.3	CAGE-only	not incorporated (transcript structures could not be inferred)
		-	n.d.	n.d.		120636	8620	CAGE-only	not incorporated (transcript structures could not be inferred)
		-	n.d.	n.d.		120801	1398.5	CAGE-only	not incorporated (transcript structures could not be inferred)
		-	n.d.	n.d.		121465	25754.3	CAGE-only	not incorporated (transcript structures could not be inferred)
		-	n.d.	n.d.		121585	1759.2	CAGE-only	not incorporated (transcript structures could not be inferred)
		-	n.d.	n.d.		121788	1935.1	CAGE-only	not incorporated (transcript structures could not be inferred)
		-	n.d.	n.d.		121902	2981.8	CAGE-only	not incorporated (transcript structures could not be inferred)
		-	n.d.	n.d.		121968	1680	CAGE-only	not incorporated (transcript structures could not be inferred)
		-	n.d.	n.d.		122120	3632.7	CAGE-only	not incorporated (transcript structures could not be inferred)
		-	n.d.	n.d.		122278	6271.5	CAGE-only	not incorporated (transcript structures could not be inferred)
		-	n.d.	n.d.		122356	1644.8	CAGE-only	not incorporated (transcript structures could not be inferred)
		-	n.d.	n.d.		122769	2779.5	CAGE-only	not incorporated (transcript structures could not be inferred)
		-	n.d.	n.d.		123130	1785.6	CAGE-only	not incorporated (transcript structures could not be inferred)
		-	n.d.	n.d.		123851	3008.2	CAGE-only	not incorporated (transcript structures could not be inferred)
		-	n.d.	n.d.		123982	3148.9	CAGE-only	not incorporated (transcript structures could not be inferred)
		-	n.d.	n.d.		124440	2603.6	CAGE-only	not incorporated (transcript structures could not be inferred)
		-	n.d.	n.d.		124617	1257.8	CAGE-only	not incorporated (transcript structures could not be inferred)
		-	n.d.	n.d.		124728	9358.8	CAGE-only	not incorporated (transcript structures could not be inferred)
