# Supplementary material for: Decoding the Architecture of the Varicella-Zoster Virus Transcriptome
Source: mBio. 2020 Oct 6;11(5):e01568-20. doi: 10.1128/mBio.01568-20 (PMC7542360; doi:10.1128/mBio.01568-20)
Supplement: TABLE S2 [file mBio.01568-20-st002.xlsx]

## Sheet: Supplementary Table 2
	Strand	genome co-ordinate	Donor	Transcripts
	+	584	AAG|GTA	RNA 00-1	RNA 00-2	RNA 00-3
	+	9886	TCG|GTA	RNA 09-2	RNA 09-3
	+	16711	AAG|GTA	RNA 12-2	RNA 12-3
	+	17000	AGG|GTA	RNA 12-2
	+	56727	TAG|GTA	RNA 31-3
	+	77869	CAC|GTA	RNA 43-1	RNA 43-2
	+	85452	CTT|GTA	RNA 48-3
	+	101727	CAA|GTA	RNA lytVLT63-2	RNA lytVLT63-1		RNA lytVLT
	+	102483	ACT|GTA	RNA lytVLT63-2	RNA lytVLT63-1		RNA lytVLT	RNA VLT	RNA VLT63-2	RNA VLT63-1
	+	102982	CAG|GTA	RNA lytVLT63-2	RNA lytVLT63-1		RNA lytVLT	RNA VLT	RNA VLT63-2	RNA VLT63-1
	+	103923	CAG|GTA	RNA lytVLT63-2	RNA lytVLT63-1		RNA lytVLT	RNA VLT	RNA VLT63-2	RNA VLT63-1
	+	104432	CAG|GTA	RNA lytVLT63-2			RNA lytVLT	RNA VLT	RNA VLT63-2
	+	104823	AAG|GTA	RNA lytVLT63-2	RNA lytVLT63-1	RNA lytVLT63-3			RNA VLT63-2	RNA VLT63-1
	+	109990	GAG|GCA	RNA lytVLT63-3
	-	43827	CCG|GTA	RNA 24-2
	-	78939	AAG|GTC	RNA 42-2
	-	81538	AAC|GTG	RNA 42-2	RNA 42-1
	-	87760	CAG|GTG	RNA 50-3	RNA 50-5
	-	87437	ATG|GTT	RNA 50-2	RNA 50-4
	-	120836	CAG|GTG	RNA 63b-2
	Strand	genome co-ordinate	Acceptor	Transcripts
	+	715	CAG|GGT	RNA 00-1	RNA 00-2	RNA 00-3
	+	10445	CAG|ATT	RNA 09-3
	+	10703	AAG|ACA	RNA 09-2
	+	16887	CAG|ATG	RNA 12-2	RNA 12-3
	+	18530	AAG|GTA	RNA 12-2
	+	20932	GAG|GTG	RNA 13.5-1
	+	59692	CAG|GGG	RNA 31-3
	+	78149	CAG|TAC	RNA 43-1	RNA 43-2
	+	86012	TAG|GAC	RNA 48-3
	+	102421	CAG|ACT	RNA lytVLT63-2	RNA lytVLT63-1	RNA VLT-ly
	+	102854	CAG|AGC	RNA lytVLT63-2	RNA lytVLT63-1	RNA VLT-ly	RNA VLT63-2	RNA VLT63-1	RNA VLT
	+	103828	CAG|ATA	RNA lytVLT63-2	RNA lytVLT63-1	RNA VLT-ly	RNA VLT63-2	RNA VLT63-1	RNA VLT
	+	104294	CAG|GAT	RNA lytVLT63-2	RNA lytVLT63-1	RNA VLT-ly	RNA VLT63-2	RNA VLT63-1	RNA VLT
	+	104769	TAG|ATA	RNA lytVLT63-2		RNA VLT-ly	RNA VLT63-2		RNA VLT
	+	110510	CAG|GGT	RNA lytVLT63-2	RNA lytVLT63-1	RNA lytVLT63-3	RNA VLT63-2	RNA VLT63-1
	-	43504	AAG|ATG	RNA 24-2
	-	78038	CAG|GGT	RNA 42-2	RNA 42-1
	-	79053	CAG|GCG	RNA 42-2
	-	86781	CAG|AAA	RNA 50-3	RNA 50-4
	-	86981	TAG|GAC	RNA 50-2	RNA 50-5
	-	119387	CAG|GGT	RNA 63b-2
