# Supplementary material for: Decoding the Architecture of the Varicella-Zoster Virus Transcriptome
Source: mBio. 2020 Oct 6;11(5):e01568-20. doi: 10.1128/mBio.01568-20 (PMC7542360; doi:10.1128/mBio.01568-20)
Supplement: TABLE S4 [file mBio.01568-20-st004.xlsx]

## Sheet: Supplementary Table 4
	ENA run ID	VZV strain	cell type	Infection protocol	Treatment	Infection period	Sequencing protocol	Total Reads
Nanopore dRNA-Seq	ERX4238119	EMC-1	ARPE-19	cell free VZV	Cyclohexamide	12 hr	SQK-RNA002 with poly(A) selection step	1263983
	ERX4238118	EMC-1	ARPE-19	cell free VZV	no treatment	24 hr		720596
	ERX4238117	EMC-1	ARPE-19	cell free VZV	Phosphonoacetic acid	24 hr		853230
	ERX4238120	EMC-1	ARPE-19	cell associated VZV	no treatment	96 hr		1289789
	ERX3969529	pOka	ARPE-19	cell associated VZV	no treatment [ replicate 1 ]	96 hr	SQK-RNA001 with poly(A) selection step	1035940
	ERX3969530	pOka	ARPE-19	cell associated VZV	no treatment [ replicate 2 ]	96 hr		1006716
	ERX3969531	pOka	Neurons	cell associated VZV	no treatment	96 hr		989787
Illumina RNA-Seq	ERX4232517	EMC-1	ARPE-19	cell free VZV	Cyclohexamide	12 hr	NEB Ultra II stranded + poly(A) selection	27082661
	ERX4232495	EMC-1	ARPE-19	cell free VZV	no treatment	24 hr		23179582
	ERX4232518	EMC-1	ARPE-19	cell free VZV	Phosphonoacetic acid	24 hr		22909160
	ERX4232496	EMC-1	ARPE-19	cell free VZV	Actinomycin D	24 hr		42859495
CAGE-Seq	ERX4231880	pOka	ARPE-19	cell associated VZV	no treatment [ replicate 1 ]	96 hr	CAGE	24241706
	ERX4231894	pOka	ARPE-19	cell associated VZV	no treatment [ replicate 2 ]	96 hr	CAGE	26348821
