# Supplementary material for: Decoding the Architecture of the Varicella-Zoster Virus Transcriptome
Source: mBio. 2020 Oct 6;11(5):e01568-20. doi: 10.1128/mBio.01568-20 (PMC7542360; doi:10.1128/mBio.01568-20)
Supplement: TABLE S5 [file mBio.01568-20-st005.xlsx]

## Sheet: Supplementary Table S5
Target	Name	annealing temperature	Sequence (5'-> 3')
ORF9/9A variant	ORF9var_Fw	59,3 °C	CGG-ATA-GCA-TAA-GGA-AAT-GCA
ORF9/9A variant	ORF9var_Rv	59,3 °C	TTA-TAC-ATA-ATA-CCG-GGT-AAA-CCG-T
ORF9/9A exon-junction 1	ORF9var1_spliceRv	59,3 °C	ATC-TGT-AAC-ACT-GGG-ACT-TAC-AAC
ORF9/9A exon-junction 2	ORF9var2_spliceRv	59,3 °C	CCC-ACT-GCT-GTC-GAT-TAT-AAG-A
ORF12-13	ORF12-13_Fw	51,5 °C	CAC-CCG-TGA-GGA-TCG-ACC-TTT-ACA
ORF12-13	ORF12-13_Rv	51,5 °C	ATA-TCA-TTT-TAT-TAC-ATT-CGC-AAC-ACA-TC
ORF13.5	ORF13-5_Fw	TD 70 -> 58°C	CAG-TTG-ACG-GTG-CGG-ATC-TAT-AAG-G
ORF13.5	ORF13-5_Rv	TD 70 -> 58°C	TTA-GAG-ATC-CTC-TTC-TGA-GAT-GAG-TTT-TTG-TTC-ACC-CAC-ACC-CGT-AAG-TAT
ORF31-32	ORF31-32_Fw	50°C (Rv_1) / 59,3°C (Rv_2)	TTT-CCA-TTG-TGG-GGA-GGT-G
ORF31-32	ORF31-32_Rv_#1	50 °C	GTT-AAA-CAA-ACA-GAA-GGC-GTT-TTT-ATG
ORF31-32	ORF31-32_Rv_#2	59,3 °C	CAC-ATG-CTC-GAC-AGG-TTA-GC
ORF43.5	VZV_ORF43A_Fw	51,5 °C	CGA-ACA-AGC-TGT-GAC-ATC-GC
ORF43.5	ORF43.5_Rv	51,5 °C	GTT-TGG-GAT-TAG-TTC-TGC-ATA-CAT-AAT
ORF48	ORF48_Fw	51,5 °C	AAG-CTT-TTC-GAA-GGC-ATA-CG
ORF48	ORF48_Rv	51,5°C	ATC-AGG-GTT-TAA-CAT-TTT-GCG
ORF48 exon-junction	ORF48_spliceRv	51,5 °C	CGC-ACA-CGT-CAA-GAA-CGT-C
ORF43.5	NheI_ORF43-5	56°C	AAT-TGC-TAG-CCG-AAC-AAG-CTG-TGA-CAT-CGC
ORF43.5	XhoI_ORF43-5	56°C	AAT-TCT-CGA-GGT-TTG-GGA-TTA-GTT-CTG-CAT-ACA-TAA-T
Target	Name	Melting Temperature	Sequence (5’ → 3’)
beta-actin	beta-actinF961	78.87	GCA CCC AGC ACA ATG AAG A
	beta-actinR1024		CGA TCC ACA CGG AGT ACT TG
ORF61	ORF61F150	79.63	CAG CGT CCA GTG TCC TCT CT
	ORF61R210		ACT TAC GAT CTT ATG CAG GAT GG
ORF62	ORF62F2016	82.67	TCC ACC GGA TGA TCG TTT AC
	ORF62R2083		GGA GGC TTC TGC TCT CGA C
ORF63	ORF63F556	77.39	TCG GAC GGG GAA GAC TTT AT
	ORF63R622		CGT CTG GTT CAC AAG AAT CG
VLT	VLTexon2F102837	83.21	CGA GAC CGG ATT GCG GGC AT
	VLTexon3R103847		ATT GAA TCT GCA CAG CAA CCC
Target	Name		Primer sequence
ORF62	VZV_ORF62_Probe		6-FAM - BHQ1; TGC-AAC-CCG-GGC-GTC-CG
	VZV_ORF62_Fw		CCT-TGG-AAA-CCA-CAT-GAT-CGT
	VZV_ORF62_Rv		AGC-AGA-AGC-CTC-CTC-GAC-AA
ORF63	VZV_ORF63_Probe		6-FAM - BHQ1; TGT-CCC-ATC-GAC-CCC-CTC-GG
	VZV_ORF63_Fw		GCT-TAC-GCG-CTA-CTT-TAA-TGG-AA
	VZV_ORF63_Rv		GCC-TCA-ATG-AAC-CCG-TCT-TC
ORF61	ORF61_probe		6-FAM - BHQ1; GGA-GTC-CAT-CCA-ACA-GCC-AAC-AT
	ORF61_Fw		AGA-TCT-TCT-GCC-ACC-AAG-CC
	ORF61_Rv		TGG-TGA-TTG-AAT-GGG-CTC-CC
VLT	VLT3-4_Probe		6-FAM - BHQ1; GAT-CGA-ACA-GCA-GAT-GGA-TTG-CAC
	VLT3-4_Fw		AAT-CGA-GCC-ATA-CAC-CAC-CG
	VLT3-4_Rv		TGT-ATT-CGG-GCA-TGG-ACC-TC
GAPDH	GAPDH_probe		6-FAM - ACC-ACA-GTC-CAT-GCC-ATC-ACT-GCC-A - BHQ1
	GAPDH_Fw		CAA-GGT-CAT-CCA-TGA-CAA-CTT-TG
	GAPDH_Rv		GGC-CAT-CCA-CAG-TCT-TCT-GG
ORF43	ORF43-5_probe		6-FAM - CCG-ACG-ATC-CAC-TAC-AAC-CAT-ATC -BHQ1
	ORF43_probe		6-FAM - GTT-TTA-TAA-CAG-CTC-CTT-GAT-G - BHQ1
	ORF43-5_taqman_Rv		CAT-GTT-TGG-TTT-CAT-TTG-CCA-AA
	ORF43_taqman_Fw		ACA-CCA-GAC-CTG-ATT-CAG-AC
	ORF43_taqman_Rv		GTG-AAG-GTA-GGG-TAT-ATA-CCC-CC
